# Supplementary material for: Detection of Feline Coronavirus RNA in Cats with Feline Infectious Peritonitis and Their Housemates
Source: Viruses. 2025 Jul 4;17(7):948. doi: 10.3390/v17070948 (PMC12300432; doi:10.3390/v17070948)
Supplement: Supplementary file 1 [file viruses-17-00948-s001.zip]

Archive with 1 entries (1 files):
- viruses-3648257-supplementary.pdf
